# Supplementary material for: Discriminant Analysis of Pu-Erh Tea of Different Raw Materials Based on Phytochemicals Using Chemometrics
Source: Foods. 2022 Feb 25;11(5):680. doi: 10.3390/foods11050680 (PMC8909724; doi:10.3390/foods11050680)
Supplement: Supplementary file 1 [file foods-11-00680-s001.zip]

Archive with 1 entries (1 files):
- foods-1601874-supplementary.pdf
